# Supplementary material for: Metabolomics Analyses Reveal Metabolites Affected by Plant Growth-Promoting Endophytic Bacteria in Roots of the Halophyte Mesembryanthemum crystallinum
Source: Int J Mol Sci. 2021 Oct 30;22(21):11813. doi: 10.3390/ijms222111813 (PMC8584320; doi:10.3390/ijms222111813)
Supplement: Supplementary file 1 [file ijms-22-11813-s001.zip]

Archive with 1 entries (1 files):
- ijms-1436905-supplementary.pdf
